# Supplementary material for: Production of Indole-3-Lactic Acid by Bifidobacterium Strains Isolated fromHuman Infants
Source: Microorganisms. 2019 Sep 11;7(9):340. doi: 10.3390/microorganisms7090340 (PMC6780619; doi:10.3390/microorganisms7090340)
Supplement: Supplementary file 1 [file microorganisms-07-00340-s001.zip]

Archive with 3 entries (3 files):
- Supplementary Files/Figure S1.pptx
- Supplementary Files/Figure S2.pptx
- Supplementary Files/tables_S1_S2.xlsx
