# Supplementary material for: Production of Indole-3-Lactic Acid by Bifidobacterium Strains Isolated fromHuman Infants
Source: Microorganisms. 2019 Sep 11;7(9):340. doi: 10.3390/microorganisms7090340 (PMC6780619; doi:10.3390/microorganisms7090340)
Supplement: Supplementary file 1 [file microorganisms-07-00340-s001.zip › Supplementary Files/tables_S1_S2.xlsx]

## Sheet: table S1
		Table S1. List of tryptophan metabolites and the internal standard
		Compound	Acronym	Mass	Product ion	Collision energy	CAS															accession			(eV)	number
				(m/z)	(m/z)
		Indole-3-acetic acid	IAA	176.94	130.08	24	87-51-4
		Indole-3-carboxaldehyde	IAld	146.16	118.07	14	487-89-8
		Indole-3-propionic acid	IPA	190.21	130.05	19	830-96-6
		Indole-3-lactic acid	ILA	206.21	117.94	25	1821-52-9
		3-Methyl-2-oxindole	MOI	148.17	77.06	43	1504-06-9

## Sheet: teble S2
		Table S2. Production of ILA by 18 bifidobacterial strains
		Species	Isolated from	Strain	ILA (μg/mL)	OD600
		B. bifidum	Infant feces	ATCC 29521T	0.66 ± 0.09	0.3 ± 0.02
			Infant feces	NITE BP-02429	0.46 ± 0.06	0.3 ± 0.00
			Infant feces	NITE BP-02431	0.52 ± 0.08	0.3 ± 0.01
		B. breve	Intestine of infant	ATCC 15700T	0.61 ± 0.05	0.6 ± 0.02
			Infant feces	FERM BP-11175	0.60 ± 0.04	0.6 ± 0.02
			Infant feces	NITE BP-02622 (M-16V)	0.49 ± 0.06	0.8 ± 0.03
		B longum subsp. infantis	Intestine of infant	ATCC 15697T	0.43 ± 0.02	0.3 ± 0.01
			Intestine of infant	NITE BP-02623 (M-63)	0.50 ± 0.06	0.3 ± 0.01
		B. longum subsp. longum	Intestine of adult	ATCC 15707T	0.29 ± 0.03	0.3 ± 0.02
			Infant feces	ATCC BAA-999 (BB536)	0.24 ± 0.02	0.3 ± 0.01
		infant-type HRB			0.47 ± 0.03	0.4 ± 0.01
		B. adolescentis	Intestine of adult	ATCC 15703T	<0.005	0.4 ± 0.01
		B. angulatum	Feces, human	ATCC 27535T	0.10 ± 0.00	0.5 ± 0.02
		B. dentium	Dental caries	DSM 20436T	0.06 ± 0.01	0.8 ± 0.00
		B. pseudocatenulatum	Feces, human	ATCC 27919T	0.07 ± 0.01	1.1 ± 0.0
		adult-type HRB			0.06 ± 0.00**	0.6 ± 0.01
		B. animalis subsp. lactis	Yoghurt	DSM 10140T	0.00 ± 0.0	0.4 ± 0.03
		B. animalis subsp. animalis	Rat feces	ATCC 25527T	0.00 ± 0.0	0.4 ± 0.01
		B. pseudolongum subsp. globosum	Rumen, bovine	JCM 5820T	0.05 ± 0.01	0.8 ± 0.01
		B. pseudolongum subsp. pseudolongum	Swine feces	ATCC 25526T	0.04 ± 0.02	0.8 ± 0.03
		B. thermophilum	Swine feces	ATCC 25525T	0.06 ± 0.02	0.8 ± 0.02
		non-HRB			0.03 ± 0.01##	0.6 ± 0.01
		The rate of growth (OD600) and concentration of ILA in culture supernatants is shown. Values are expressed as means ± S.D.
		**Statistically significant difference in ILA production between infant-type HRB and adult-type HRB
		##Statistically significant difference in ILA production between infant-type HRB and non-HRB
